# Supplementary material for: Novel animal model for Achilles tendinopathy: Controlled experimental study of serial injections of collagenase in rabbits
Source: PLoS One. 2018 Feb 13;13(2):e0192769. doi: 10.1371/journal.pone.0192769 (PMC5811024; doi:10.1371/journal.pone.0192769)
Supplement: S1 Table — Rabbit number, Bonar score reading for observer 1, Bonar score reading for observer 2, group (Low-Dose, High-Dose or Control), number of weeks for euthanasia, biomechanical parameters (cross sectional area, stiffness, Young’s modulus, yield tension, yield stress, ultimate tension and ultimate stress). (XLSX) [file pone.0192769.s001.xlsx]

## Sheet: Sheet1
Rabbit Number	Bonar Score Reading Observer 1	Bonar Score Reading Observer 2	Group	Number of Weeks for Euthanasia	Cross Sectional area	Stiffness	Young's Modulus	Yield Tension	Yield Stress	Ultimate Tension	Ultimate Stress
﻿1	12	11	Low-Dose	10 weeks	14.87	67.5	186.98	268.12	18.03	388.75	26.14
﻿2	11	11	Low-Dose	10 weeks	18.08	54.41	115.28	253.5	14.02	381.22	21.09
﻿3	12	11	Low-Dose	10 weeks	24.99	106.64	177.07	329.08	13.17	503.38	20.14
﻿4	11	12	Low-Dose	10 weeks	14.51	61.62	161.84	138.01	9.51	222.28	15.32
﻿5	12	10	Low-Dose	10 weeks	10.53	131.17	456.99	366.81	34.82	450.09	42.73
﻿6	10	8	Low-Dose	12 weeks	20.73	59	103.59	271.4	13.09	400.68	19.33
﻿7	11	10	Low-Dose	12 weeks	27.26	61.08	73.03	384.64	14.11	415.1	15.23
﻿8	6	6	Low-Dose	12 weeks	12.94	71.89	166.65	192.22	14.85	260.72	20.15
﻿9	6	7	Low-Dose	12 weeks	11.09	67.42	177.59	157.43	14.2	265.63	23.96
﻿10	7	7	Low-Dose	12 weeks
﻿11	8	7	Low-Dose	12 weeks
﻿12	12	13	Low-Dose	16 weeks	19.98	65.31	135.34	109.25	5.47	128.1	6.41
﻿13	13	13	Low-Dose	16 weeks	17.77	63.71	138.01	283.19	15.94	384.93	21.66
﻿14	14	13	Low-Dose	16 weeks	47.83	24.46	23.73	65.84	1.38	111.49	2.33
﻿15	8	10	Low-Dose	16 weeks	14.43	115.72	250.23	236.57	16.4	315.62	21.87
﻿16	12	13	Low-Dose	16 weeks	13.06	32.49	99.98	81.87	6.27	129.06	9.88
﻿17	12	11	High-Dose	10 weeks	17.11	62.42	144.83	102.79	6.01	216.25	12.64
﻿18	14	14	High-Dose	10 weeks	22.39	32.56	57.02	136.57	6.1	202.42	9.04
﻿19	12	13	High-Dose	10 weeks	26.84	51.08	88.12	180.02	6.71	215.79	8.04
﻿20	13	13	High-Dose	10 weeks	36.87	29.24	31.25	99.63	2.7	105.78	2.87
﻿21	13	14	High-Dose	10 weeks	32.64	41.87	53.76	68.79	2.11	100.62	3.08
﻿22	4	3	High-Dose	12 weeks	8.42	71.95	317.95	165.73	19.69	203.53	24.18
﻿23	6	5	High-Dose	12 weeks	9.32	66.47	267.36	195.15	20.93	306.99	32.93
﻿24	6	6	High-Dose	12 weeks	11.9	33.06	113.07	187.12	15.73	208.55	17.53
﻿25	2	3	High-Dose	12 weeks	11.52	72.61	235.84	272.92	23.7	272.92	23.7
﻿26	5	5	High-Dose	16 weeks	10.73	57.36	197.2	213.93	19.93	295.4	27.52
﻿27	2	3	High-Dose	16 weeks	12.21	76.54	234.54	206.37	16.91	304.94	24.98
﻿28	5	4	High-Dose	16 weeks	13.55	37.36	115.77	77.45	5.71	110.82	8.18
﻿29	8	7	High-Dose	16 weeks	10.5	60.04	217.23	161.17	15.34	303.51	28.9
﻿30	8	8	High-Dose	16 weeks
﻿31	1	1	Control	16 weeks	6.98	105.84	512.78	261.73	37.51	288.12	41.3
﻿32	1	1	Control	16 weeks	10.01	109.81	360.83	156.86	15.67	267.77	26.74
﻿33	2	1	Control	16 weeks	9.08	92.01	237.18	274.45	30.23	275.63	30.36
﻿34	3	2	Control	16 weeks	10.3	113.91	302.92	274.13	26.6	307.42	29.84
﻿35	2	2	Control	16 weeks	9.03	89.05	286.92	202.53	22.42	257.2	28.48
﻿36	2	3	Control	16 weeks	9.89	85.51	271.5	197.31	19.95	311.85	31.53
﻿37	3	2	Control	16 weeks	11.82	43.67	134.84	139.67	11.81	163.03	13.79
38	2	2	Control	16 weeks
